# Supplementary material for: Composition and Natural History of Snakes from Etá Farm region, Sete Barras, south-eastern Brazil
Source: Zookeys. 2020 Apr 30;931:115–53. doi: 10.3897/zookeys.931.46882 (PMC7205842; doi:10.3897/zookeys.931.46882)
Supplement: Supplementary material 1 — Specimen identifications [file zookeys-931-115-s001.xlsx]

## Sheet: Plan1
Species	Museum	Voucher
Bothrops jararaca	Museu de Zoologia da Universidade de São Paulo	MRCM 633
Bothrops jararaca	Museu de Zoologia da Universidade de São Paulo	MRCM 647
Bothrops jararaca	Museu de Zoologia da Universidade de São Paulo	MRCM 965
Bothrops jararaca	Museu de Zoologia da Universidade de São Paulo	MRCM 1001
Bothrops jararaca	Museu de Zoologia da Universidade de São Paulo	MRCM 1008
Bothrops jararaca	Museu de Zoologia da Universidade de São Paulo	MRCM 1010
Bothrops jararaca	Museu de Zoologia da Universidade de São Paulo	MRCM 1018
Bothrops jararaca	Museu de Zoologia da Universidade de São Paulo	MRCM 1021
Bothrops jararaca	Museu de Zoologia da Universidade de São Paulo	MRCM 1077
Bothrops jararaca	Museu de Zoologia da Universidade de São Paulo	MRCM 1078
Bothrops jararaca	Museu de Zoologia da Universidade de São Paulo	MRCM 1091
Bothrops jararaca	Museu de Zoologia da Universidade de São Paulo	MRCM 1153
Bothrops jararaca	Museu de Zoologia da Universidade de São Paulo	MRCM 1154
Bothrops jararaca	Museu de Zoologia da Universidade de São Paulo	MRCM 1155
Bothrops jararaca	Museu de Zoologia da Universidade de São Paulo	MRCM 1170
Bothrops jararaca	Museu de Zoologia da Universidade de São Paulo	MRCM 1175
Bothrops jararaca	Museu de Zoologia da Universidade de São Paulo	MRCM 1182
Bothrops jararaca	Museu de Zoologia da Universidade de São Paulo	MRCM 1245
Bothrops jararaca	Museu de Zoologia da Universidade de São Paulo	MRCM 1313
Bothrops jararaca	Museu de Zoologia da Universidade de São Paulo	MRCM 1323
Bothrops jararaca	Museu de Zoologia da Universidade de São Paulo	MZUSP 21358
Bothrops jararaca	Museu de Zoologia da Universidade de São Paulo	MZUSP 21359
Bothrops jararaca	Museu de Zoologia da Universidade de São Paulo	MZUSP 21360
Bothrops jararacussu	Instituto Butantan	IBSPCR 87006
Bothrops jararacussu	Instituto Butantan	IBSPCR 87012
Bothrops jararacussu	Museu de Zoologia da Universidade de São Paulo	MRCM 738
Bothrops jararacussu	Museu de Zoologia da Universidade de São Paulo	MRCM 974
Bothrops jararacussu	Museu de Zoologia da Universidade de São Paulo	MRCM 1000
Bothrops jararacussu	Museu de Zoologia da Universidade de São Paulo	MRCM 1009
Bothrops jararacussu	Museu de Zoologia da Universidade de São Paulo	MRCM 1017
Bothrops jararacussu	Museu de Zoologia da Universidade de São Paulo	MRCM 1019
Bothrops jararacussu	Museu de Zoologia da Universidade de São Paulo	MRCM 1025
Bothrops jararacussu	Museu de Zoologia da Universidade de São Paulo	MRCM 1079
Bothrops jararacussu	Museu de Zoologia da Universidade de São Paulo	MRCM 1089
Bothrops jararacussu	Museu de Zoologia da Universidade de São Paulo	MRCM 1092
Bothrops jararacussu	Museu de Zoologia da Universidade de São Paulo	MRCM 1096
Bothrops jararacussu	Museu de Zoologia da Universidade de São Paulo	MRCM 1117
Bothrops jararacussu	Museu de Zoologia da Universidade de São Paulo	MRCM 1120
Bothrops jararacussu	Museu de Zoologia da Universidade de São Paulo	MRCM 1129
Bothrops jararacussu	Museu de Zoologia da Universidade de São Paulo	MRCM 1131
Bothrops jararacussu	Museu de Zoologia da Universidade de São Paulo	MRCM 1132
Bothrops jararacussu	Museu de Zoologia da Universidade de São Paulo	MRCM 1138
Bothrops jararacussu	Museu de Zoologia da Universidade de São Paulo	MRCM 1144
Bothrops jararacussu	Museu de Zoologia da Universidade de São Paulo	MRCM 1149
Bothrops jararacussu	Museu de Zoologia da Universidade de São Paulo	MRCM 1152
Bothrops jararacussu	Museu de Zoologia da Universidade de São Paulo	MRCM 1156
Bothrops jararacussu	Museu de Zoologia da Universidade de São Paulo	MRCM 1195
Bothrops jararacussu	Museu de Zoologia da Universidade de São Paulo	MRCM 1237
Bothrops jararacussu	Museu de Zoologia da Universidade de São Paulo	MRCM 1291
Bothrops jararacussu	Museu de Zoologia da Universidade de São Paulo	MRCM 1322
Bothrops jararacussu	Museu de Zoologia da Universidade de São Paulo	MRCM 1324
Bothrops jararacussu	Museu de Zoologia da Universidade de São Paulo	MRCM 1327
Bothrops jararacussu	Museu de Zoologia da Universidade de São Paulo	MRCM 1331
Bothrops jararacussu	Museu de Zoologia da Universidade de São Paulo	MRCM 1332
Bothrops jararacussu	Museu de Zoologia da Universidade de São Paulo	MRCM 1335
Bothrops jararacussu	Museu de Zoologia da Universidade de São Paulo	MRCM 1340
Bothrops jararacussu	Museu de Zoologia da Universidade de São Paulo	MRCM 1345
Bothrops jararacussu	Museu de Zoologia da Universidade de São Paulo	MZUSP 21362
Bothrops jararacussu	Museu de Zoologia da Universidade de São Paulo	MZUSP 21365
Bothrops jararacussu	Museu de Zoologia da Universidade de São Paulo	MZUSP 21363
Bothrops jararacussu	Museu de Zoologia da Universidade de São Paulo	MZUSP 21364
Bothrops jararacussu	Museu de Zoologia da Universidade de São Paulo	MZUSP 21367
Bothrops jararacussu	Museu de Zoologia da Universidade de São Paulo	MZUSP 21368
Bothrops jararacussu	Museu de Zoologia da Universidade de São Paulo	MZUSP 21374
Bothrops jararacussu	Museu de Zoologia da Universidade de São Paulo	MZUSP 21369
Bothrops jararacussu	Museu de Zoologia da Universidade de São Paulo	MZUSP 21370
Bothrops jararacussu	Museu de Zoologia da Universidade de São Paulo	MZUSP 21371
Bothrops jararacussu	Museu de Zoologia da Universidade de São Paulo	MZUSP 21372
Bothrops jararacussu	Museu de Zoologia da Universidade de São Paulo	MZUSP 21373
Bothrops jararacussu	Museu de Zoologia da Universidade de São Paulo	MZUSP 21374
Chironius exoletus	Museu de Zoologia da Universidade de São Paulo	MRCM 1090
Chironius fuscus	Instituto Butantan	IBSPCR 83981
Chironius fuscus	Instituto Butantan	IBSPCR 87005
Chironius fuscus	Museu de Zoologia da Universidade de São Paulo	MRCM 639
Chironius fuscus	Museu de Zoologia da Universidade de São Paulo	MRCM 1334
Chironius fuscus	Museu de Zoologia da Universidade de São Paulo	MZUSP 21425
Chironius fuscus	Museu de Zoologia da Universidade de São Paulo	MZUSP 21427
Chironius fuscus	Museu de Zoologia da Universidade de São Paulo	MZUSP 21428
Chironius fuscus	Museu de Zoologia da Universidade de São Paulo	MZUSP 21429
Chironius laevicollis	Museu de Zoologia da Universidade de São Paulo	MRCM 636
Chironius laevicollis	Museu de Zoologia da Universidade de São Paulo	MRCM 1176
Chironius laevicollis	Museu de Zoologia da Universidade de São Paulo	MZUSP 21356
Echinanthera cephalostriata	Museu de Zoologia da Universidade de São Paulo	MRCM 982
Echinanthera cephalostriata	Museu de Zoologia da Universidade de São Paulo	MRCM 1045
Echinanthera cephalostriata	Museu de Zoologia da Universidade de São Paulo	MZUSP 21427
Erythrolamprus aesculapii	Instituto Butantan	IBSPCR 87008
Erythrolamprus aesculapii	Museu de Zoologia da Universidade de São Paulo	MRCM 632
Erythrolamprus aesculapii	Museu de Zoologia da Universidade de São Paulo	MRCM 1347
Erythrolamprus aesculapii	Museu de Zoologia da Universidade de São Paulo	MZUSP 21357
Erythrolamprus miliaris	Instituto Butantan	IBSPCR 87007
Erythrolamprus miliaris	Instituto Butantan	IBSPCR 87011
Erythrolamprus miliaris	Museu de Zoologia da Universidade de São Paulo	MRCM 664
Erythrolamprus miliaris	Museu de Zoologia da Universidade de São Paulo	MRCM 727
Erythrolamprus miliaris	Museu de Zoologia da Universidade de São Paulo	MRCM 890
Erythrolamprus miliaris	Museu de Zoologia da Universidade de São Paulo	MRCM 938
Erythrolamprus miliaris	Museu de Zoologia da Universidade de São Paulo	MRCM 947
Erythrolamprus miliaris	Museu de Zoologia da Universidade de São Paulo	MRCM 980
Erythrolamprus miliaris	Museu de Zoologia da Universidade de São Paulo	MRCM 989
Erythrolamprus miliaris	Museu de Zoologia da Universidade de São Paulo	MRCM 990
Erythrolamprus miliaris	Museu de Zoologia da Universidade de São Paulo	MRCM 1002
Erythrolamprus miliaris	Museu de Zoologia da Universidade de São Paulo	MRCM 1015
Erythrolamprus miliaris	Museu de Zoologia da Universidade de São Paulo	MRCM 1016
Erythrolamprus miliaris	Museu de Zoologia da Universidade de São Paulo	MRCM 1023
Erythrolamprus miliaris	Museu de Zoologia da Universidade de São Paulo	MRCM 1034
Erythrolamprus miliaris	Museu de Zoologia da Universidade de São Paulo	MRCM 1043
Erythrolamprus miliaris	Museu de Zoologia da Universidade de São Paulo	MRCM 1057
Erythrolamprus miliaris	Museu de Zoologia da Universidade de São Paulo	MRCM 1061
Erythrolamprus miliaris	Museu de Zoologia da Universidade de São Paulo	MRCM 1062
Erythrolamprus miliaris	Museu de Zoologia da Universidade de São Paulo	MRCM 1063
Erythrolamprus miliaris	Museu de Zoologia da Universidade de São Paulo	MRCM 1064
Erythrolamprus miliaris	Museu de Zoologia da Universidade de São Paulo	MRCM 1095
Erythrolamprus miliaris	Museu de Zoologia da Universidade de São Paulo	MRCM 1123
Erythrolamprus miliaris	Museu de Zoologia da Universidade de São Paulo	MRCM 1126
Erythrolamprus miliaris	Museu de Zoologia da Universidade de São Paulo	MRCM 1136
Erythrolamprus miliaris	Museu de Zoologia da Universidade de São Paulo	MRCM 1159
Erythrolamprus miliaris	Museu de Zoologia da Universidade de São Paulo	MRCM 1160
Erythrolamprus miliaris	Museu de Zoologia da Universidade de São Paulo	MRCM 1177
Erythrolamprus miliaris	Museu de Zoologia da Universidade de São Paulo	MRCM 1185
Erythrolamprus miliaris	Museu de Zoologia da Universidade de São Paulo	MRCM 1204
Erythrolamprus miliaris	Museu de Zoologia da Universidade de São Paulo	MRCM 1231
Erythrolamprus miliaris	Museu de Zoologia da Universidade de São Paulo	MRCM 1234
Erythrolamprus miliaris	Museu de Zoologia da Universidade de São Paulo	MRCM 1236
Erythrolamprus miliaris	Museu de Zoologia da Universidade de São Paulo	MRCM 1238
Erythrolamprus miliaris	Museu de Zoologia da Universidade de São Paulo	MRCM 1243
Erythrolamprus miliaris	Museu de Zoologia da Universidade de São Paulo	MRCM 1244
Erythrolamprus miliaris	Museu de Zoologia da Universidade de São Paulo	MRCM 1246
Erythrolamprus miliaris	Museu de Zoologia da Universidade de São Paulo	MRCM 1247
Erythrolamprus miliaris	Museu de Zoologia da Universidade de São Paulo	MRCM 1257
Erythrolamprus miliaris	Museu de Zoologia da Universidade de São Paulo	MRCM 1258
Erythrolamprus miliaris	Museu de Zoologia da Universidade de São Paulo	MRCM 1262
Erythrolamprus miliaris	Museu de Zoologia da Universidade de São Paulo	MRCM 1263
Erythrolamprus miliaris	Museu de Zoologia da Universidade de São Paulo	MRCM 1264
Erythrolamprus miliaris	Museu de Zoologia da Universidade de São Paulo	MRCM 1268
Erythrolamprus miliaris	Museu de Zoologia da Universidade de São Paulo	MRCM 1270
Erythrolamprus miliaris	Museu de Zoologia da Universidade de São Paulo	MRCM 1271
Erythrolamprus miliaris	Museu de Zoologia da Universidade de São Paulo	MRCM 1274
Erythrolamprus miliaris	Museu de Zoologia da Universidade de São Paulo	MRCM 1292
Erythrolamprus miliaris	Museu de Zoologia da Universidade de São Paulo	MRCM 1293
Erythrolamprus miliaris	Museu de Zoologia da Universidade de São Paulo	MRCM 1307
Erythrolamprus miliaris	Museu de Zoologia da Universidade de São Paulo	MRCM 1316
Erythrolamprus miliaris	Museu de Zoologia da Universidade de São Paulo	MRCM 1317
Erythrolamprus miliaris	Museu de Zoologia da Universidade de São Paulo	MRCM 1318
Erythrolamprus miliaris	Museu de Zoologia da Universidade de São Paulo	MRCM 1320
Erythrolamprus miliaris	Museu de Zoologia da Universidade de São Paulo	MRCM 1321
Erythrolamprus miliaris	Museu de Zoologia da Universidade de São Paulo	MRCM 1326
Erythrolamprus miliaris	Museu de Zoologia da Universidade de São Paulo	MRCM 1328
Erythrolamprus miliaris	Museu de Zoologia da Universidade de São Paulo	MRCM 1333
Erythrolamprus miliaris	Museu de Zoologia da Universidade de São Paulo	MRCM 1338
Erythrolamprus miliaris	Museu de Zoologia da Universidade de São Paulo	MZUSP 21376
Erythrolamprus miliaris	Museu de Zoologia da Universidade de São Paulo	MZUSP 21377
Erythrolamprus miliaris	Museu de Zoologia da Universidade de São Paulo	MZUSP 21378
Erythrolamprus miliaris	Museu de Zoologia da Universidade de São Paulo	MZUSP 21379
Erythrolamprus miliaris	Museu de Zoologia da Universidade de São Paulo	MZUSP 21380
Erythrolamprus miliaris	Museu de Zoologia da Universidade de São Paulo	MZUSP 21381
Erythrolamprus miliaris	Museu de Zoologia da Universidade de São Paulo	MZUSP 21382
Erythrolamprus miliaris	Museu de Zoologia da Universidade de São Paulo	MZUSP 21383
Erythrolamprus miliaris	Museu de Zoologia da Universidade de São Paulo	MZUSP 21384
Erythrolamprus miliaris	Museu de Zoologia da Universidade de São Paulo	MZUSP 21385
Erythrolamprus miliaris	Museu de Zoologia da Universidade de São Paulo	MZUSP 21386
Erythrolamprus miliaris	Museu de Zoologia da Universidade de São Paulo	MZUSP 21388
Erythrolamprus miliaris	Museu de Zoologia da Universidade de São Paulo	MZUSP 21389
Erythrolamprus miliaris	Museu de Zoologia da Universidade de São Paulo	MZUSP 21390
Erythrolamprus miliaris	Museu de Zoologia da Universidade de São Paulo	MZUSP 21391
Erythrolamprus miliaris	Museu de Zoologia da Universidade de São Paulo	MZUSP 21392
Helicops carinicaudus	Museu de Zoologia da Universidade de São Paulo	MRCM 837
Helicops carinicaudus	Museu de Zoologia da Universidade de São Paulo	MRCM 1011
Helicops carinicaudus	Museu de Zoologia da Universidade de São Paulo	MRCM 1049
Helicops carinicaudus	Museu de Zoologia da Universidade de São Paulo	MRCM 1051
Helicops carinicaudus	Museu de Zoologia da Universidade de São Paulo	MRCM 1256
Helicops carinicaudus	Museu de Zoologia da Universidade de São Paulo	MRCM 1272
Helicops carinicaudus	Museu de Zoologia da Universidade de São Paulo	MZUSP 21394
Helicops carinicaudus	Museu de Zoologia da Universidade de São Paulo	MZUSP 21395
Helicops carinicaudus	Museu de Zoologia da Universidade de São Paulo	MZUSP 21396
Helicops carinicaudus	Museu de Zoologia da Universidade de São Paulo	MZUSP 21397
Helicops carinicaudus	Museu de Zoologia da Universidade de São Paulo	MZUSP 21398
Helicops carinicaudus	Museu de Zoologia da Universidade de São Paulo	MZUSP 21399
Helicops carinicaudus	Museu de Zoologia da Universidade de São Paulo	MZUSP 21400
Micrurus corallinus	Museu de Zoologia da Universidade de São Paulo	MRCM 1337
Micrurus corallinus	Museu de Zoologia da Universidade de São Paulo	MRCM 1358
Micrurus corallinus	Museu de Zoologia da Universidade de São Paulo	MZUSP 21418
Micrurus corallinus	Museu de Zoologia da Universidade de São Paulo	MZUSP 21419
Micrurus corallinus	Museu de Zoologia da Universidade de São Paulo	MZUSP 21420
Oxyrhopus clathratus	Instituto Butantan	IBSPCR 87013
Oxyrhopus clathratus	Instituto Butantan	IBSPCR 87015
Oxyrhopus clathratus	Museu de Zoologia da Universidade de São Paulo	MRCM 753
Oxyrhopus clathratus	Museu de Zoologia da Universidade de São Paulo	MRCM 1024
Oxyrhopus clathratus	Museu de Zoologia da Universidade de São Paulo	MRCM 1248
Oxyrhopus clathratus	Museu de Zoologia da Universidade de São Paulo	MRCM 1306
Oxyrhopus clathratus	Museu de Zoologia da Universidade de São Paulo	MRCM 1309
Oxyrhopus clathratus	Museu de Zoologia da Universidade de São Paulo	MZUSP 21421
Oxyrhopus clathratus	Museu de Zoologia da Universidade de São Paulo	MZUSP 21422
Oxyrhopus clathratus	Museu de Zoologia da Universidade de São Paulo	MZUSP 21423
Oxyrhopus clathratus	Museu de Zoologia da Universidade de São Paulo	MZUSP 21424
Oxyrhopus clathratus	Museu de Zoologia da Universidade de São Paulo	MZUSP 21425
Sibynomorphus neuwiedii	Instituto Butantan	IBSPCR 87010
Sibynomorphus neuwiedii	Museu de Zoologia da Universidade de São Paulo	MRCM 966
Sibynomorphus neuwiedii	Museu de Zoologia da Universidade de São Paulo	MRCM 1026
Sibynomorphus neuwiedii	Museu de Zoologia da Universidade de São Paulo	MRCM 1048
Sibynomorphus neuwiedii	Museu de Zoologia da Universidade de São Paulo	MRCM 1110
Sibynomorphus neuwiedii	Museu de Zoologia da Universidade de São Paulo	MRCM 1134
Sibynomorphus neuwiedii	Museu de Zoologia da Universidade de São Paulo	MRCM 1157
Sibynomorphus neuwiedii	Museu de Zoologia da Universidade de São Paulo	MRCM 1183
Sibynomorphus neuwiedii	Museu de Zoologia da Universidade de São Paulo	MRCM 1196
Sibynomorphus neuwiedii	Museu de Zoologia da Universidade de São Paulo	MRCM 1255
Sibynomorphus neuwiedii	Museu de Zoologia da Universidade de São Paulo	MRCM 1259
Sibynomorphus neuwiedii	Museu de Zoologia da Universidade de São Paulo	MRCM 1319
Sibynomorphus neuwiedii	Museu de Zoologia da Universidade de São Paulo	MRCM 1325
Sibynomorphus neuwiedii	Museu de Zoologia da Universidade de São Paulo	MRCM 1330
Sibynomorphus neuwiedii	Museu de Zoologia da Universidade de São Paulo	MRCM 1341
Sibynomorphus neuwiedii	Museu de Zoologia da Universidade de São Paulo	MZUSP 21405
Sibynomorphus neuwiedii	Museu de Zoologia da Universidade de São Paulo	MZUSP 21406
Sibynomorphus neuwiedii	Museu de Zoologia da Universidade de São Paulo	MZUSP 21407
Sibynomorphus neuwiedii	Museu de Zoologia da Universidade de São Paulo	MZUSP 21408
Sibynomorphus neuwiedii	Museu de Zoologia da Universidade de São Paulo	MZUSP 21409
Sibynomorphus neuwiedii	Museu de Zoologia da Universidade de São Paulo	MZUSP 21410
Sibynomorphus neuwiedii	Museu de Zoologia da Universidade de São Paulo	MZUSP 21411
Sibynomorphus neuwiedii	Museu de Zoologia da Universidade de São Paulo	MZUSP 21412
Sibynomorphus neuwiedii	Museu de Zoologia da Universidade de São Paulo	MZUSP 21413
Sibynomorphus neuwiedii	Museu de Zoologia da Universidade de São Paulo	MZUSP 21414
Sibynomorphus neuwiedii	Museu de Zoologia da Universidade de São Paulo	MZUSP 21415
Sordellina punctata	Museu de Zoologia da Universidade de São Paulo	MRCM 999.
Sordellina punctata	Museu de Zoologia da Universidade de São Paulo	MRCM 1253
Sordellina punctata	Museu de Zoologia da Universidade de São Paulo	MRCM 1346
Sordellina punctata	Museu de Zoologia da Universidade de São Paulo	MZUSP 21401
Sordellina punctata	Museu de Zoologia da Universidade de São Paulo	MZUSP 21402
Sordellina punctata	Museu de Zoologia da Universidade de São Paulo	MZUSP 21403
Spilotes pullatus	Instituto Butantan	IBSPCR 87016
Spilotes pullatus	Museu de Zoologia da Universidade de São Paulo	MRCM 1184
Spilotes pullatus	Museu de Zoologia da Universidade de São Paulo	MRCM 1191
Spilotes pullatus	Museu de Zoologia da Universidade de São Paulo	MRCM 1232
Spilotes pullatus	Museu de Zoologia da Universidade de São Paulo	MRCM 1250
Spilotes pullatus	Museu de Zoologia da Universidade de São Paulo	MZUSP 21346
Spilotes pullatus	Museu de Zoologia da Universidade de São Paulo	MZUSP 21347
Spilotes pullatus	Museu de Zoologia da Universidade de São Paulo	MZUSP 21348
Spilotes pullatus	Museu de Zoologia da Universidade de São Paulo	MZUSP 21349
Spilotes pullatus	Museu de Zoologia da Universidade de São Paulo	MZUSP 21350
Spilotes pullatus	Museu de Zoologia da Universidade de São Paulo	MZUSP 21351
Spilotes pullatus	Museu de Zoologia da Universidade de São Paulo	MZUSP 21352
Spilotes pullatus	Museu de Zoologia da Universidade de São Paulo	MZUSP 21353
Spilotes pullatus	Museu de Zoologia da Universidade de São Paulo	MZUSP 21354
Spilotes pullatus	Museu de Zoologia da Universidade de São Paulo	MZUSP 21355
Taeniophallus bilineatus	Museu de Zoologia da Universidade de São Paulo	MRCM 1260
Taeniophallus bilineatus	Museu de Zoologia da Universidade de São Paulo	MZUSP21416
Tomodon dorsatus	Instituto Butantan	IBSPCR 87014
Tomodon dorsatus	Museu de Zoologia da Universidade de São Paulo	MRCM 1164
Xenodon neuwiedii	Museu de Zoologia da Universidade de São Paulo	MRCM 1074
Xenodon neuwiedii	Museu de Zoologia da Universidade de São Paulo	MRCM 1119
Xenodon neuwiedii	Museu de Zoologia da Universidade de São Paulo	MRCM 1141
Xenodon neuwiedii	Museu de Zoologia da Universidade de São Paulo	MRCM 1356
Xenodon neuwiedii	Museu de Zoologia da Universidade de São Paulo	MZUSP 21404
